# Supplementary material for: Alpha-Lipoic Acid Preserves Testicular Integrity Under 2.45 GHz Electromagnetic Radiation by Restoring Redox and Inflammatory Balance
Source: Biomedicines. 2025 Dec 15;13(12):3089. doi: 10.3390/biomedicines13123089 (PMC12731164; doi:10.3390/biomedicines13123089)
Supplement: Supplementary file 1 [file biomedicines-13-03089-s001.zip]

Archive with 1 entries (1 files):
- biomedicines-3956311-supplementary.jpg
